# Supplementary material for: Small Protein Hidden in lncRNA LOC90024 Promotes “Cancerous” RNA Splicing and Tumorigenesis
Source: Adv Sci (Weinh). 2020 Mar 11;7(10):1903233. doi: 10.1002/advs.201903233 (PMC7237858; doi:10.1002/advs.201903233)
Supplement: Supplementary file 2 — Supplemental Table 1 [file ADVS-7-1903233-s002.xlsx]

## Sheet: Sheet1
Supporting Table S3. The SRSP-interacting proteins were identified by interactome analysis.
Uniprot Accesion Number	Protein Score	Peptides (Unique peptides)	Name
4F2_HUMAN	379	6 (6)	4F2 cell-surface antigen heavy chain OS=SLC3A2
AAAT_HUMAN	559	6 (6)	Neutral amino acid transporter B(0) OS=SLC1A5
AAR2_HUMAN	67	3 (2)	Protein AAR2 homolog OS=AAR2
AATC_HUMAN	119	4 (4)	Aspartate aminotransferase, cytoplasmic OS=GOT1
ABCAD_HUMAN	23	8 (2)	ATP-binding cassette sub-family A member 13 OS=ABCA13
ABCF3_HUMAN	79	5 (2)	ATP-binding cassette sub-family F member 3 OS=ABCF3
ACADM_HUMAN	407	8 (7)	Medium-chain specific acyl-CoA dehydrogenase, mitochondrial OS=ACADM
ACDSB_HUMAN	414	4 (3)	Short/branched chain specific acyl-CoA dehydrogenase, mitochondrial OS=ACADSB
ACLY_HUMAN	103	3 (2)	ATP-citrate synthase OS=ACLY
ACOT9_HUMAN	332	9 (7)	Acyl-coenzyme A thioesterase 9, mitochondrial OS=ACOT9
ACTB_HUMAN	458	9 (7)	Actin, cytoplasmic 1 OS=ACTB
ADDG_HUMAN	66	2 (2)	Gamma-adducin OS=ADD3
ADRO_HUMAN	191	7 (5)	NADPH:adrenodoxin oxidoreductase, mitochondrial OS=FDXR
ADT2_HUMAN	94	3 (2)	ADP/ATP translocase 2 OS=SLC25A5 SV=7
AGK_HUMAN	242	5 (5)	Acylglycerol kinase, mitochondrial OS=AGK
AGO2_HUMAN	110	5 (4)	Protein argonaute-2 OS=AGO2
AHSA1_HUMAN	380	8 (6)	Activator of 90 kDa heat shock protein ATPase homolog 1 OS=AHSA1
AIMP1_HUMAN	224	4 (3)	Aminoacyl tRNA synthase complex-interacting multifunctional protein 1 OS=AIMP1
AIMP2_HUMAN	319	4 (3)	Aminoacyl tRNA synthase complex-interacting multifunctional protein 2 OS=AIMP2
AKP8L_HUMAN	220	4 (3)	A-kinase anchor protein 8-like OS=AKAP8L
AMPL_HUMAN	181	4 (4)	Cytosol aminopeptidase OS=LAP3
AN32B_HUMAN	69	2 (2)	Acidic leucine-rich nuclear phosphoprotein 32 family member B OS=ANP32B
ANGL4_HUMAN	84	2 (2)	Angiopoietin-related protein 4 OS=ANGPTL4
ANXA2_HUMAN	110	6 (3)	Annexin A2 OS=ANXA2
ANXA3_HUMAN	74	2 (2)	Annexin A3 OS=ANXA3
ANXA5_HUMAN	359	6 (5)	Annexin A5 OS=ANXA5
AP1M2_HUMAN	50	4 (3)	AP-1 complex subunit mu-2 OS=AP1M2
AP3D1_HUMAN	90	4 (3)	AP-3 complex subunit delta-1 OS=AP3D1
APMAP_HUMAN	141	5 (4)	Adipocyte plasma membrane-associated protein OS=APMAP
ARC1A_HUMAN	116	2 (2)	Actin-related protein 2/3 complex subunit 1A OS=ARPC1A
ARC1B_HUMAN	259	5 (4)	Actin-related protein 2/3 complex subunit 1B OS=ARPC1B
ARF1_HUMAN	59	4 (2)	ADP-ribosylation factor 1 OS=ARF1
ARF3_HUMAN	574	8 (6)	ADP-ribosylation factor 3 OS=ARF3
ARF6_HUMAN	205	3 (3)	ADP-ribosylation factor 6 OS=ARF6
ARHG2_HUMAN	126	3 (2)	Rho guanine nucleotide exchange factor 2 OS=ARHGEF2
ARL1_HUMAN	238	3 (3)	ADP-ribosylation factor-like protein 1 OS=ARL1
ARL2_HUMAN	109	3 (3)	ADP-ribosylation factor-like protein 2 OS=ARL2
ARL8B_HUMAN	51	3 (2)	ADP-ribosylation factor-like protein 8B OS=ARL8B
ARP3_HUMAN	327	7 (6)	Actin-related protein 3 OS=ACTR3
ARP5L_HUMAN	294	3 (3)	Actin-related protein 2/3 complex subunit 5-like protein OS=ARPC5L
ARPC2_HUMAN	143	3 (3)	Actin-related protein 2/3 complex subunit 2 OS=ARPC2
ARPC3_HUMAN	228	3 (3)	Actin-related protein 2/3 complex subunit 3 OS=ARPC3
ARPC4_HUMAN	320	5 (5)	Actin-related protein 2/3 complex subunit 4 OS=ARPC4
ARPC5_HUMAN	126	3 (2)	Actin-related protein 2/3 complex subunit 5 OS=ARPC5
ASCC1_HUMAN	32	2 (2)	Activating signal cointegrator 1 complex subunit 1 OS=ASCC1
ASCC3_HUMAN	203	10 (6)	Activating signal cointegrator 1 complex subunit 3 OS=ASCC3
ASNA_HUMAN	86	2 (2)	ATPase ASNA1 OS=ASNA1
ASPH_HUMAN	94	7 (4)	Aspartyl/asparaginyl beta-hydroxylase OS=ASPH
ASSY_HUMAN	88	2 (2)	Argininosuccinate synthase OS=ASS1
AT1A1_HUMAN	391	5 (5)	Sodium/potassium-transporting ATPase subunit alpha-1 OS=ATP1A1
AT1B3_HUMAN	166	3 (3)	Sodium/potassium-transporting ATPase subunit beta-3 OS=ATP1B3
AT2A2_HUMAN	582	8 (8)	Sarcoplasmic/endoplasmic reticulum calcium ATPase 2 OS=ATP2A2
AT5F1_HUMAN	223	3 (3)	ATP synthase F(0) complex subunit B1, mitochondrial OS=ATP5F1
ATG3_HUMAN	654	8 (7)	Ubiquitin-like-conjugating enzyme ATG3 OS=ATG3
ATG4B_HUMAN	75	2 (2)	Cysteine protease ATG4B OS=ATG4B
ATP5H_HUMAN	193	4 (3)	ATP synthase subunit d, mitochondrial OS=ATP5H
ATP7A_HUMAN	876	12 (12)	Copper-transporting ATPase 1 OS=ATP7A
ATX10_HUMAN	594	10 (9)	Ataxin-10 OS=ATXN10
ATX2L_HUMAN	82	2 (2)	Ataxin-2-like protein OS=ATXN2L
BACH_HUMAN	140	5 (4)	Cytosolic acyl coenzyme A thioester hydrolase OS=ACOT7
BAG6_HUMAN	303	4 (4)	Large proline-rich protein BAG6 OS=BAG6
BCCIP_HUMAN	332	4 (4)	BRCA2 and CDKN1A-interacting protein OS=BCCIP
BDH_HUMAN	40	2 (2)	D-beta-hydroxybutyrate dehydrogenase, mitochondrial OS=BDH1
BLM_HUMAN	65	4 (2)	Bloom syndrome protein OS=BLM
BTAF1_HUMAN	176	5 (3)	TATA-binding protein-associated factor 172 OS=BTAF1
C1QBP_HUMAN	292	3 (3)	Complement component 1 Q subcomponent-binding protein, mitochondrial OS=C1QBP
C1TM_HUMAN	133	7 (3)	Monofunctional C1-tetrahydrofolate synthase, mitochondrial OS=MTHFD1L
CADH3_HUMAN	279	3 (3)	Cadherin-3 OS=CDH3
CALU_HUMAN	48	3 (2)	Calumenin OS=CALU
CALX_HUMAN	169	3 (3)	Calnexin OS=CANX
CAN1_HUMAN	171	6 (6)	Calpain-1 catalytic subunit OS=CAPN1
CAPZB_HUMAN	431	5 (4)	F-actin-capping protein subunit beta OS=CAPZB
CAZA1_HUMAN	801	8 (8)	F-actin-capping protein subunit alpha-1 OS=CAPZA1
CBWD1_HUMAN	605	5 (5)	COBW domain-containing protein 1 OS=CBWD1
CC124_HUMAN	98	2 (2)	Coiled-coil domain-containing protein 124 OS=CCDC124
CCAR1_HUMAN	56	6 (2)	Cell division cycle and apoptosis regulator protein 1 OS=CCAR1
CCAR2_HUMAN	204	5 (4)	Cell cycle and apoptosis regulator protein 2 OS=CCAR2
CD123_HUMAN	55	2 (2)	Cell division cycle protein 123 homolog OS=CDC123
CD2AP_HUMAN	36	3 (2)	CD2-associated protein OS=CD2AP
CDC37_HUMAN	210	3 (3)	Hsp90 co-chaperone Cdc37 OS=CDC37
CDIPT_HUMAN	103	2 (2)	CDP-diacylglycerol--inositol 3-phosphatidyltransferase OS=CDIPT
CDK1_HUMAN	231	5 (4)	Cyclin-dependent kinase 1 OS=CDK1
CEBPZ_HUMAN	113	4 (4)	CCAAT/enhancer-binding protein zeta OS=CEBPZ
CECR5_HUMAN	232	2 (2)	Cat eye syndrome critical region protein 5 OS=CECR5
CENPE_HUMAN	31	13 (2)	Centromere-associated protein E OS=CENPE
CFA20_HUMAN	157	2 (2)	Cilia- and flagella-associated protein 20 OS=CFAP20
CHERP_HUMAN	55	4 (3)	Calcium homeostasis endoplasmic reticulum protein OS=CHERP
CHTOP_HUMAN	238	4 (3)	Chromatin target of PRMT1 protein OS=CHTOP
CIRBP_HUMAN	213	3 (3)	Cold-inducible RNA-binding protein OS=CIRBP
CKAP5_HUMAN	144	5 (3)	Cytoskeleton-associated protein 5 OS=CKAP5
CLH1_HUMAN	122	6 (3)	Clathrin heavy chain 1 OS=CLTC
CLU_HUMAN	211	9 (8)	Clustered mitochondria protein homolog OS=CLUH
CMS1_HUMAN	82	3 (2)	Protein CMSS1 OS=CMSS1
CN37_HUMAN	141	4 (4)	2',3'-cyclic-nucleotide 3'-phosphodiesterase OS=CNP
COPE_HUMAN	161	6 (4)	Coatomer subunit epsilon OS=COPE
COPG2_HUMAN	128	3 (2)	Coatomer subunit gamma-2 OS=COPG2
COX41_HUMAN	47	3 (2)	Cytochrome c oxidase subunit 4 isoform 1, mitochondrial OS=COX4I1
CPNS1_HUMAN	74	2 (2)	Calpain small subunit 1 OS=CAPNS1
CPSF3_HUMAN	196	7 (6)	Cleavage and polyadenylation specificity factor subunit 3 OS=CPSF3
CPSF5_HUMAN	176	3 (2)	Cleavage and polyadenylation specificity factor subunit 5 OS=NUDT21
CPSM_HUMAN	130	6 (3)	Carbamoyl-phosphate synthase [ammonia], mitochondrial OS=CPS1
CPT1A_HUMAN	722	13 (13)	Carnitine O-palmitoyltransferase 1, liver isoform OS=CPT1A
CQ062_HUMAN	40	3 (2)	Uncharacterized protein C17orf62 OS=C17orf62
CSK21_HUMAN	338	7 (6)	Casein kinase II subunit alpha OS=CSNK2A1
CSN3_HUMAN	132	2 (2)	COP9 signalosome complex subunit 3 OS=COPS3
CSN4_HUMAN	75	3 (2)	COP9 signalosome complex subunit 4 OS=COPS4
CTBP1_HUMAN	154	2 (2)	C-terminal-binding protein 1 OS=CTBP1
CTBP2_HUMAN	90	4 (3)	C-terminal-binding protein 2 OS=CTBP2
CTNA1_HUMAN	1782	24 (21)	Catenin alpha-1 OS=CTNNA1
CUL4A_HUMAN	43	3 (2)	Cullin-4A OS=CUL4A
CUL5_HUMAN	44	3 (2)	Cullin-5 OS=CUL5
CWC22_HUMAN	52	4 (2)	Pre-mRNA-splicing factor CWC22 homolog OS=CWC22
CY1_HUMAN	418	4 (3)	Cytochrome c1, heme protein, mitochondrial OS=CYC1
CYB5B_HUMAN	140	2 (2)	Cytochrome b5 type B OS=CYB5B
CYBP_HUMAN	103	2 (2)	Calcyclin-binding protein OS=CACYBP
DAAF5_HUMAN	195	3 (2)	Dynein assembly factor 5, axonemal OS=DNAAF5
DCAF7_HUMAN	144	3 (3)	DDB1- and CUL4-associated factor 7 OS=DCAF7
DDB1_HUMAN	25	4 (2)	DNA damage-binding protein 1 OS=DDB1
DDX1_HUMAN	372	9 (9)	ATP-dependent RNA helicase DDX1 OS=DDX1
DDX20_HUMAN	176	6 (5)	Probable ATP-dependent RNA helicase DDX20 OS=DDX20
DDX21_HUMAN	182	6 (4)	Nucleolar RNA helicase 2 OS=DDX21
DDX23_HUMAN	64	4 (2)	Probable ATP-dependent RNA helicase DDX23 OS=DDX23
DDX46_HUMAN	497	12 (8)	Probable ATP-dependent RNA helicase DDX46 OS=DDX46
DDX51_HUMAN	95	3 (3)	ATP-dependent RNA helicase DDX51 OS=DDX51
DECR_HUMAN	104	3 (2)	2,4-dienoyl-CoA reductase, mitochondrial OS=DECR1
DESP_HUMAN	916	26 (17)	Desmoplakin OS=DSP
DHB12_HUMAN	266	3 (3)	Very-long-chain 3-oxoacyl-CoA reductase OS=HSD17B12
DHB4_HUMAN	114	3 (2)	Peroxisomal multifunctional enzyme type 2 OS=HSD17B4
DHSO_HUMAN	108	4 (2)	Sorbitol dehydrogenase OS=SORD
DHX16_HUMAN	110	3 (2)	Putative pre-mRNA-splicing factor ATP-dependent RNA helicase DHX16 OS=DHX16
DHX29_HUMAN	176	7 (4)	ATP-dependent RNA helicase DHX29 OS=DHX29
DHX30_HUMAN	342	10 (6)	Putative ATP-dependent RNA helicase DHX30 OS=DHX30
DHX37_HUMAN	163	8 (5)	Probable ATP-dependent RNA helicase DHX37 OS=DHX37
DHX57_HUMAN	133	5 (4)	Putative ATP-dependent RNA helicase DHX57 OS=DHX57
DIC_HUMAN	191	6 (5)	Mitochondrial dicarboxylate carrier OS=SLC25A10
DJB11_HUMAN	280	6 (6)	DnaJ homolog subfamily B member 11 OS=DNAJB11
DJC16_HUMAN	79	4 (2)	DnaJ homolog subfamily C member 16 OS=DNAJC16
DNJA1_HUMAN	150	5 (3)	DnaJ homolog subfamily A member 1 OS=DNAJA1
DNJA2_HUMAN	867	9 (9)	DnaJ homolog subfamily A member 2 OS=DNAJA2
DNJA3_HUMAN	730	7 (7)	DnaJ homolog subfamily A member 3, mitochondrial OS=DNAJA3
DNJB1_HUMAN	50	2 (2)	DnaJ homolog subfamily B member 1 OS=DNAJB1
DNJB6_HUMAN	142	2 (2)	DnaJ homolog subfamily B member 6 OS=DNAJB6
DNJC2_HUMAN	50	3 (2)	DnaJ homolog subfamily C member 2 OS=DNAJC2
DNLI1_HUMAN	30	3 (2)	DNA ligase 1 OS=LIG1
DNMT1_HUMAN	182	5 (4)	DNA (cytosine-5)-methyltransferase 1 OS=DNMT1
DOCK4_HUMAN	203	7 (6)	Dedicator of cytokinesis protein 4 OS=DOCK4
DRG1_HUMAN	62	3 (2)	Developmentally-regulated GTP-binding protein 1 OS=DRG1
DSG4_HUMAN	103	3 (2)	Desmoglein-4 OS=DSG4
DYN2_HUMAN	648	17 (15)	Dynamin-2 OS=DNM2
EBP2_HUMAN	486	6 (5)	Probable rRNA-processing protein EBP2 OS=EBNA1BP2
ECHB_HUMAN	279	7 (7)	Trifunctional enzyme subunit beta, mitochondrial OS=HADHB
ECHD1_HUMAN	63	4 (4)	Ethylmalonyl-CoA decarboxylase OS=ECHDC1
ECM29_HUMAN	44	2 (2)	Proteasome-associated protein ECM29 homolog OS=ECM29
EDC4_HUMAN	203	5 (4)	Enhancer of mRNA-decapping protein 4 OS=EDC4
EF1A1_HUMAN	530	7 (5)	Elongation factor 1-alpha 1 OS=EEF1A1
EFHD2_HUMAN	78	3 (2)	EF-hand domain-containing protein D2 OS=EFHD2
EFTU_HUMAN	323	4 (4)	Elongation factor Tu, mitochondrial OS=TUFM
EHBP1_HUMAN	131	7 (2)	EH domain-binding protein 1 OS=EHBP1
EI2BE_HUMAN	147	4 (4)	Translation initiation factor eIF-2B subunit epsilon OS=EIF2B5
EIF3G_HUMAN	218	4 (4)	Eukaryotic translation initiation factor 3 subunit G OS=EIF3G
EIF3I_HUMAN	138	4 (4)	Eukaryotic translation initiation factor 3 subunit I OS=EIF3I
EIFCL_HUMAN	55	3 (2)	Eukaryotic translation initiation factor 3 subunit C-like protein OS=EIF3CL
EMD_HUMAN	378	5 (4)	Emerin OS=EMD
ERAL1_HUMAN	85	2 (2)	GTPase Era, mitochondrial OS=ERAL1
ERGI2_HUMAN	92	2 (2)	Endoplasmic reticulum-Golgi intermediate compartment protein 2 OS=ERGIC2
ERLN1_HUMAN	273	8 (7)	Erlin-1 OS=ERLIN1
ERLN2_HUMAN	356	10 (8)	Erlin-2 OS=ERLIN2
ERP29_HUMAN	78	3 (2)	Endoplasmic reticulum resident protein 29 OS=ERP29
ESF1_HUMAN	110	5 (3)	ESF1 homolog OS=ESF1
ESYT1_HUMAN	162	2 (2)	Extended synaptotagmin-1 OS=ESYT1
ESYT2_HUMAN	192	6 (4)	Extended synaptotagmin-2 OS=ESYT2
ETFA_HUMAN	194	3 (2)	Electron transfer flavoprotein subunit alpha, mitochondrial OS=ETFA
ETFB_HUMAN	164	4 (4)	Electron transfer flavoprotein subunit beta OS=ETFB
EWS_HUMAN	109	2 (2)	RNA-binding protein EWS OS=EWSR1
EXOS1_HUMAN	53	2 (2)	Exosome complex component CSL4 OS=EXOSC1
EXOS4_HUMAN	298	2 (2)	Exosome complex component RRP41 OS=EXOSC4
EXOS6_HUMAN	117	2 (2)	Exosome complex component MTR3 OS=EXOSC6
EXOS7_HUMAN	168	3 (3)	Exosome complex component RRP42 OS=EXOSC7
EXOS8_HUMAN	127	3 (2)	Exosome complex component RRP43 OS=EXOSC8
F10A1_HUMAN	150	3 (2)	Hsc70-interacting protein OS=ST13
FA49B_HUMAN	219	3 (3)	Protein FAM49B OS=FAM49B
FACE1_HUMAN	66	4 (3)	CAAX prenyl protease 1 homolog OS=ZMPSTE24
FANCI_HUMAN	202	9 (6)	Fanconi anemia group I protein OS=FANCI
FLII_HUMAN	789	10 (9)	Protein flightless-1 homolog OS=FLII
FMNL3_HUMAN	160	5 (3)	Formin-like protein 3 OS=FMNL3
FMT_HUMAN	134	4 (3)	Methionyl-tRNA formyltransferase, mitochondrial OS=MTFMT
GBB2_HUMAN	110	4 (4)	Guanine nucleotide-binding protein G(I)/G(S)/G(T) subunit beta-2 OS=GNB2
GBF1_HUMAN	70	4 (2)	Golgi-specific brefeldin A-resistance guanine nucleotide exchange factor 1 OS=GBF1
GCDH_HUMAN	62	2 (2)	Glutaryl-CoA dehydrogenase, mitochondrial OS=GCDH
GCN1_HUMAN	2882	45 (42)	eIF-2-alpha kinase activator GCN1 OS=GCN1
GDF15_HUMAN	543	5 (5)	Growth/differentiation factor 15 OS=GDF15
GFPT1_HUMAN	556	11 (11)	Glutamine--fructose-6-phosphate aminotransferase [isomerizing] 1 OS=GFPT1
GHC1_HUMAN	49	3 (2)	Mitochondrial glutamate carrier 1 OS=SLC25A22
GLU2B_HUMAN	117	3 (2)	Glucosidase 2 subunit beta OS=PRKCSH
GNAI1_HUMAN	388	5 (5)	Guanine nucleotide-binding protein G(i) subunit alpha-1 OS=GNAI1
GOGA2_HUMAN	67	4 (2)	Golgin subfamily A member 2 OS=GOLGA2
GPD1L_HUMAN	95	4 (3)	Glycerol-3-phosphate dehydrogenase 1-like protein OS=GPD1L
GSLG1_HUMAN	183	5 (4)	Golgi apparatus protein 1 OS=GLG1
GTPB1_HUMAN	226	6 (5)	GTP-binding protein 1 OS=GTPBP1
GTPBA_HUMAN	175	6 (3)	GTP-binding protein 10 OS=GTPBP10
GTR1_HUMAN	286	5 (5)	Solute carrier family 2, facilitated glucose transporter member 1 OS=SLC2A1
H12_HUMAN	1034	9 (7)	Histone H1.2 OS=HIST1H1C
H13_HUMAN	98	3 (2)	Histone H1.3 OS=HIST1H1D
H1X_HUMAN	561	4 (4)	Histone H1x OS=H1FX
H2A1D_HUMAN	533	3 (3)	Histone H2A type 1-D OS=HIST1H2AD
H2AY_HUMAN	160	4 (4)	Core histone macro-H2A.1 OS=H2AFY
H2B1C_HUMAN	952	6 (4)	Histone H2B type 1-C/E/F/G/I OS=HIST1H2BC
H31_HUMAN	138	4 (3)	Histone H3.1 OS=HIST1H3A
H3C_HUMAN	54	2 (2)	Histone H3.3C OS=H3F3C
HACD3_HUMAN	152	3 (3)	Very-long-chain (3R)-3-hydroxyacyl-CoA dehydratase 3 OS=HACD3
HAT1_HUMAN	128	2 (2)	Histone acetyltransferase type B catalytic subunit OS=HAT1
HCD2_HUMAN	116	3 (3)	3-hydroxyacyl-CoA dehydrogenase type-2 OS=HSD17B10
HEAT1_HUMAN	298	7 (5)	HEAT repeat-containing protein 1 OS=HEATR1
HEAT6_HUMAN	141	4 (3)	HEAT repeat-containing protein 6 OS=HEATR6
HEM6_HUMAN	473	7 (7)	Oxygen-dependent coproporphyrinogen-III oxidase, mitochondrial OS=CPOX
HERC5_HUMAN	144	3 (3)	E3 ISG15--protein ligase HERC5 OS=HERC5
HNRL1_HUMAN	83	3 (2)	Heterogeneous nuclear ribonucleoprotein U-like protein 1 OS=HNRNPUL1
HNRPC_HUMAN	94	3 (3)	Heterogeneous nuclear ribonucleoproteins C1/C2 OS=HNRNPC
HNRPF_HUMAN	174	4 (3)	Heterogeneous nuclear ribonucleoprotein F OS=HNRNPF
HNRPK_HUMAN	262	4 (3)	Heterogeneous nuclear ribonucleoprotein K OS=HNRNPK
HNRPM_HUMAN	141	3 (3)	Heterogeneous nuclear ribonucleoprotein M OS=HNRNPM
HP1B3_HUMAN	763	10 (9)	Heterochromatin protein 1-binding protein 3 OS=HP1BP3
HSDL1_HUMAN	206	4 (4)	Inactive hydroxysteroid dehydrogenase-like protein 1 OS=HSDL1
HXK1_HUMAN	42	4 (2)	Hexokinase-1 OS=HK1
HYOU1_HUMAN	173	5 (4)	Hypoxia up-regulated protein 1 OS=HYOU1
I2BPL_HUMAN	93	2 (2)	Interferon regulatory factor 2-binding protein-like OS=IRF2BPL
IDE_HUMAN	121	4 (2)	Insulin-degrading enzyme OS=IDE
IDH3A_HUMAN	309	5 (3)	Isocitrate dehydrogenase [NAD] subunit alpha, mitochondrial OS=IDH3A
IDH3B_HUMAN	231	5 (5)	Isocitrate dehydrogenase [NAD] subunit beta, mitochondrial OS=IDH3B
IDHC_HUMAN	304	7 (7)	Isocitrate dehydrogenase [NADP] cytoplasmic OS=IDH1
IF2P_HUMAN	181	6 (4)	Eukaryotic translation initiation factor 5B OS=EIF5B
IF4A2_HUMAN	136	3 (2)	Eukaryotic initiation factor 4A-II OS=EIF4A2
IF4G1_HUMAN	327	7 (7)	Eukaryotic translation initiation factor 4 gamma 1 OS=EIF4G1
IF4G2_HUMAN	132	10 (6)	Eukaryotic translation initiation factor 4 gamma 2 OS=EIF4G2
IMB1_HUMAN	919	12 (11)	Importin subunit beta-1 OS=KPNB1
IMP4_HUMAN	130	3 (3)	U3 small nucleolar ribonucleoprotein protein IMP4 OS=IMP4
IPO11_HUMAN	92	3 (2)	Importin-11 OS=IPO11
IPO4_HUMAN	262	4 (3)	Importin-4 OS=IPO4
IPO7_HUMAN	763	13 (12)	Importin-7 OS=IPO7
IPO8_HUMAN	62	2 (2)	Importin-8 OS=IPO8
IPO9_HUMAN	954	13 (12)	Importin-9 OS=IPO9
IPYR_HUMAN	149	4 (4)	Inorganic pyrophosphatase OS=PPA1
IQGA1_HUMAN	851	16 (16)	Ras GTPase-activating-like protein IQGAP1 OS=IQGAP1
ITA3_HUMAN	77	2 (2)	Integrin alpha-3 OS=ITGA3
ITB4_HUMAN	843	17 (13)	Integrin beta-4 OS=ITGB4
K1C9_HUMAN	1245	14 (13)	Keratin, type I cytoskeletal 9 OS=KRT9
KC1A_HUMAN	196	5 (5)	Casein kinase I isoform alpha OS=CSNK1A1
KC1D_HUMAN	109	3 (3)	Casein kinase I isoform delta OS=CSNK1D
KCC2A_HUMAN	68	2 (2)	Calcium/calmodulin-dependent protein kinase type II subunit alpha OS=CAMK2A
KCC2D_HUMAN	306	6 (6)	Calcium/calmodulin-dependent protein kinase type II subunit delta OS=CAMK2D
KCRU_HUMAN	51	2 (2)	Creatine kinase U-type, mitochondrial OS=CKMT1A
KI18A_HUMAN	199	3 (2)	Kinesin-like protein KIF18A OS=KIF18A
KIF1C_HUMAN	271	9 (6)	Kinesin-like protein KIF1C OS=KIF1C
KIF2C_HUMAN	110	3 (3)	Kinesin-like protein KIF2C OS=KIF2C
KINH_HUMAN	147	3 (2)	Kinesin-1 heavy chain OS=KIF5B
KPCD2_HUMAN	93	4 (3)	Serine/threonine-protein kinase D2 OS=PRKD2
KPRA_HUMAN	138	3 (2)	Phosphoribosyl pyrophosphate synthase-associated protein 1 OS=PRPSAP1
KRR1_HUMAN	77	3 (2)	KRR1 small subunit processome component homolog OS=KRR1
KTN1_HUMAN	220	10 (4)	Kinectin OS=KTN1
LAR4B_HUMAN	107	3 (3)	La-related protein 4B OS=LARP4B
LARP1_HUMAN	99	4 (3)	La-related protein 1 OS=LARP1
LAT1_HUMAN	176	4 (4)	Large neutral amino acids transporter small subunit 1 OS=SLC7A5
LDHB_HUMAN	128	4 (3)	L-lactate dehydrogenase B chain OS=LDHB
LETM1_HUMAN	105	4 (4)	LETM1 and EF-hand domain-containing protein 1, mitochondrial OS=LETM1
LLPH_HUMAN	232	3 (3)	Protein LLP homolog OS=LLPH
LONM_HUMAN	350	10 (7)	Lon protease homolog, mitochondrial OS=LONP1
LRC15_HUMAN	146	3 (3)	Leucine-rich repeat-containing protein 15 OS=LRRC15
LRC59_HUMAN	98	2 (2)	Leucine-rich repeat-containing protein 59 OS=LRRC59
LYAR_HUMAN	269	7 (5)	Cell growth-regulating nucleolar protein OS=LYAR
M2OM_HUMAN	852	7 (6)	Mitochondrial 2-oxoglutarate/malate carrier protein OS=SLC25A11
MAP1S_HUMAN	129	5 (4)	Microtubule-associated protein 1S OS=MAP1S
MARK2_HUMAN	268	5 (3)	Serine/threonine-protein kinase MARK2 OS=MARK2
MBNL1_HUMAN	101	3 (2)	Muscleblind-like protein 1 OS=MBNL1
MCM3_HUMAN	72	2 (2)	DNA replication licensing factor MCM3 OS=MCM3
MCM4_HUMAN	238	4 (4)	DNA replication licensing factor MCM4 OS=MCM4
MCM5_HUMAN	997	17 (15)	DNA replication licensing factor MCM5 OS=MCM5
MCM6_HUMAN	203	6 (4)	DNA replication licensing factor MCM6 OS=MCM6
MCM7_HUMAN	1744	20 (18)	DNA replication licensing factor MCM7 OS=MCM7
MED23_HUMAN	41	5 (3)	Mediator of RNA polymerase II transcription subunit 23 OS=MED23
METK2_HUMAN	128	2 (2)	S-adenosylmethionine synthase isoform type-2 OS=MAT2A
MGN_HUMAN	86	2 (2)	Protein mago nashi homolog OS=MAGOH
MIC19_HUMAN	149	3 (3)	MICOS complex subunit MIC19 OS=CHCHD3
MIC60_HUMAN	681	12 (10)	MICOS complex subunit MIC60 OS=IMMT
MIRO1_HUMAN	216	4 (3)	Mitochondrial Rho GTPase 1 OS=RHOT1
ML12A_HUMAN	1047	9 (9)	Myosin regulatory light chain 12A OS=MYL12A
MLEC_HUMAN	90	4 (2)	Malectin OS=MLEC
MMS19_HUMAN	297	7 (7)	MMS19 nucleotide excision repair protein homolog OS=MMS19
MOT1_HUMAN	209	5 (5)	Monocarboxylate transporter 1 OS=SLC16A1
MOT4_HUMAN	363	5 (5)	Monocarboxylate transporter 4 OS=SLC16A3
MP2K3_HUMAN	129	5 (4)	Dual specificity mitogen-activated protein kinase kinase 3 OS=MAP2K3
MPCP_HUMAN	190	5 (4)	Phosphate carrier protein, mitochondrial OS=SLC25A3
MPRIP_HUMAN	81	9 (2)	Myosin phosphatase Rho-interacting protein OS=MPRIP
MRRP1_HUMAN	67	4 (3)	Mitochondrial ribonuclease P protein 1 OS=TRMT10C
MRT4_HUMAN	102	3 (3)	mRNA turnover protein 4 homolog OS=MRTO4
MSH2_HUMAN	60	5 (3)	DNA mismatch repair protein Msh2 OS=MSH2
MTCH1_HUMAN	97	2 (2)	Mitochondrial carrier homolog 1 OS=MTCH1
MTCH2_HUMAN	466	9 (7)	Mitochondrial carrier homolog 2 OS=MTCH2
MTDC_HUMAN	118	2 (2)	Bifunctional methylenetetrahydrofolate dehydrogenase/cyclohydrolase, mitochondrial OS=MTHFD2
MTOR_HUMAN	47	3 (2)	Serine/threonine-protein kinase mTOR OS=MTOR
MYH9_HUMAN	3260	40 (37)	Myosin-9 OS=MYH9
MYL6_HUMAN	525	5 (5)	Myosin light polypeptide 6 OS=MYL6
MYL6B_HUMAN	152	4 (2)	Myosin light chain 6B OS=MYL6B
MYO1B_HUMAN	1315	16 (15)	Unconventional myosin-Ib OS=MYO1B
MYO1C_HUMAN	125	4 (4)	Unconventional myosin-Ic OS=MYO1C
MYO1D_HUMAN	450	9 (8)	Unconventional myosin-Id OS=MYO1D
MYO1E_HUMAN	169	3 (2)	Unconventional myosin-Ie OS=MYO1E
MYOF_HUMAN	78	3 (2)	Myoferlin OS=MYOF
NAA15_HUMAN	86	3 (2)	N-alpha-acetyltransferase 15, NatA auxiliary subunit OS=NAA15
NALP2_HUMAN	76	4 (4)	NACHT, LRR and PYD domains-containing protein 2 OS=NLRP2
NB5R3_HUMAN	318	3 (3)	NADH-cytochrome b5 reductase 3 OS=CYB5R3
NCDN_HUMAN	69	2 (2)	Neurochondrin OS=NCDN
NDKB_HUMAN	373	4 (4)	Nucleoside diphosphate kinase B OS=NME2
NDUA9_HUMAN	407	8 (7)	NADH dehydrogenase [ubiquinone] 1 alpha subcomplex subunit 9, mitochondrial OS=NDUFA9
NDUAA_HUMAN	279	6 (5)	NADH dehydrogenase [ubiquinone] 1 alpha subcomplex subunit 10, mitochondrial OS=NDUFA10
NDUAC_HUMAN	71	2 (2)	NADH dehydrogenase [ubiquinone] 1 alpha subcomplex subunit 12 OS=NDUFA12
NDUS2_HUMAN	212	7 (6)	NADH dehydrogenase [ubiquinone] iron-sulfur protein 2, mitochondrial OS=NDUFS2
NDUS3_HUMAN	519	2 (2)	NADH dehydrogenase [ubiquinone] iron-sulfur protein 3, mitochondrial OS=NDUFS3
NDUS7_HUMAN	198	3 (3)	NADH dehydrogenase [ubiquinone] iron-sulfur protein 7, mitochondrial OS=NDUFS7
NDUV1_HUMAN	293	7 (7)	NADH dehydrogenase [ubiquinone] flavoprotein 1, mitochondrial OS=NDUFV1
NEUA_HUMAN	76	2 (2)	N-acylneuraminate cytidylyltransferase OS=CMAS
NHP2_HUMAN	56	2 (2)	H/ACA ribonucleoprotein complex subunit 2 OS=NHP2
NICA_HUMAN	34	2 (2)	Nicastrin OS=NCSTN
NIPS1_HUMAN	85	2 (2)	Protein NipSnap homolog 1 OS=NIPSNAP1
NKRF_HUMAN	274	6 (6)	NF-kappa-B-repressing factor OS=NKRF
NOA1_HUMAN	75	4 (3)	Nitric oxide-associated protein 1 OS=NOA1
NOB1_HUMAN	62	3 (3)	RNA-binding protein NOB1 OS=NOB1
NOG2_HUMAN	120	5 (3)	Nucleolar GTP-binding protein 2 OS=GNL2
NOMO1_HUMAN	114	3 (3)	Nodal modulator 1 OS=NOMO1
NOP16_HUMAN	501	5 (5)	Nucleolar protein 16 OS=NOP16
NPM_HUMAN	231	2 (2)	Nucleophosmin OS=NPM1
NQO1_HUMAN	62	2 (2)	NAD(P)H dehydrogenase [quinone] 1 OS=NQO1
NRDC_HUMAN	91	6 (4)	Nardilysin OS=NRDC
NSF_HUMAN	183	6 (5)	Vesicle-fusing ATPase OS=NSF
NTPCR_HUMAN	215	4 (4)	Cancer-related nucleoside-triphosphatase OS=NTPCR
NU107_HUMAN	81	2 (2)	Nuclear pore complex protein Nup107 OS=NUP107
NU133_HUMAN	115	2 (2)	Nuclear pore complex protein Nup133 OS=NUP133
NU155_HUMAN	87	2 (2)	Nuclear pore complex protein Nup155 OS=NUP155
NU160_HUMAN	80	5 (3)	Nuclear pore complex protein Nup160 OS=NUP160
NU188_HUMAN	203	7 (5)	Nucleoporin NUP188 homolog OS=NUP188
NU205_HUMAN	49	9 (4)	Nuclear pore complex protein Nup205 OS=NUP205
NUCL_HUMAN	58	2 (2)	Nucleolin OS=NCL
NUDC_HUMAN	152	2 (2)	Nuclear migration protein nudC OS=NUDC
NUFP2_HUMAN	48	2 (2)	Nuclear fragile X mental retardation-interacting protein 2 OS=NUFIP2
NUP93_HUMAN	686	20 (15)	Nuclear pore complex protein Nup93 OS=NUP93
OAS3_HUMAN	27	2 (2)	2'-5'-oligoadenylate synthase 3 OS=OAS3
OAT_HUMAN	771	15 (13)	Ornithine aminotransferase, mitochondrial OS=OAT
ODPA_HUMAN	113	5 (4)	Pyruvate dehydrogenase E1 component subunit alpha, somatic form, mitochondrial OS=PDHA1
ODPB_HUMAN	467	7 (7)	Pyruvate dehydrogenase E1 component subunit beta, mitochondrial OS=PDHB
OGA_HUMAN	89	4 (3)	Protein O-GlcNAcase OS=MGEA5
OSBL8_HUMAN	172	3 (3)	Oxysterol-binding protein-related protein 8 OS=OSBPL8
OTUB1_HUMAN	187	4 (4)	Ubiquitin thioesterase OTUB1 OS=OTUB1
OXA1L_HUMAN	81	2 (2)	Mitochondrial inner membrane protein OXA1L OS=OXA1L
P5CR1_HUMAN	223	5 (3)	Pyrroline-5-carboxylate reductase 1, mitochondrial OS=PYCR1
P5CR2_HUMAN	227	2 (2)	Pyrroline-5-carboxylate reductase 2 OS=PYCR2
P5CS_HUMAN	282	7 (7)	Delta-1-pyrroline-5-carboxylate synthase OS=ALDH18A1
PAF1_HUMAN	136	4 (2)	RNA polymerase II-associated factor 1 homolog OS=PAF1
PANK4_HUMAN	51	3 (3)	Pantothenate kinase 4 OS=PANK4
PCH2_HUMAN	428	9 (8)	Pachytene checkpoint protein 2 homolog OS=TRIP13
PCID2_HUMAN	168	4 (4)	PCI domain-containing protein 2 OS=PCID2
PDLI7_HUMAN	206	4 (3)	PDZ and LIM domain protein 7 OS=PDLIM7
PDS5A_HUMAN	188	9 (5)	Sister chromatid cohesion protein PDS5 homolog A OS=PDS5A
PDXD1_HUMAN	168	5 (3)	Pyridoxal-dependent decarboxylase domain-containing protein 1 OS=PDXDC1
PFKAP_HUMAN	925	17 (14)	ATP-dependent 6-phosphofructokinase, platelet type OS=PFKP
PHF8_HUMAN	172	3 (3)	Histone lysine demethylase PHF8 OS=PHF8
PI3R4_HUMAN	71	3 (2)	Phosphoinositide 3-kinase regulatory subunit 4 OS=PIK3R4
PIMT_HUMAN	142	5 (4)	Protein-L-isoaspartate(D-aspartate) O-methyltransferase OS=PCMT1
PKP1_HUMAN	198	5 (3)	Plakophilin-1 OS=PKP1
PKP3_HUMAN	129	4 (3)	Plakophilin-3 OS=PKP3
PLAK_HUMAN	116	2 (2)	Junction plakoglobin OS=JUP
PLCE_HUMAN	189	3 (3)	1-acyl-sn-glycerol-3-phosphate acyltransferase epsilon OS=AGPAT5
PLIN3_HUMAN	685	7 (6)	Perilipin-3 OS=PLIN3
PLOD1_HUMAN	159	2 (2)	Procollagen-lysine,2-oxoglutarate 5-dioxygenase 1 OS=PLOD1
PLPL6_HUMAN	163	4 (4)	Neuropathy target esterase OS=PNPLA6
PNO1_HUMAN	73	3 (2)	RNA-binding protein PNO1 OS=PNO1
PON2_HUMAN	195	4 (3)	Serum paraoxonase/arylesterase 2 OS=PON2
PP2AA_HUMAN	328	4 (3)	Serine/threonine-protein phosphatase 2A catalytic subunit alpha isoform OS=PPP2CA
PP6R3_HUMAN	102	3 (2)	Serine/threonine-protein phosphatase 6 regulatory subunit 3 OS=PPP6R3
PPIB_HUMAN	155	3 (3)	Peptidyl-prolyl cis-trans isomerase B OS=PPIB
PRDX4_HUMAN	130	2 (2)	Peroxiredoxin-4 OS=PRDX4
PRDX5_HUMAN	52	3 (2)	Peroxiredoxin-5, mitochondrial OS=PRDX5
PRDX6_HUMAN	136	6 (6)	Peroxiredoxin-6 OS=PRDX6
PRP8_HUMAN	67	4 (2)	Pre-mRNA-processing-splicing factor 8 OS=PRPF8
PRS10_HUMAN	480	9 (9)	26S protease regulatory subunit 10B OS=PSMC6
PRS8_HUMAN	439	7 (6)	26S protease regulatory subunit 8 OS=PSMC5
PSA1_HUMAN	133	4 (4)	Proteasome subunit alpha type-1 OS=PSMA1
PSA3_HUMAN	276	3 (3)	Proteasome subunit alpha type-3 OS=PSMA3
PSA5_HUMAN	219	3 (2)	Proteasome subunit alpha type-5 OS=PSMA5
PSA7_HUMAN	146	3 (3)	Proteasome subunit alpha type-7 OS=PSMA7
PSB5_HUMAN	54	2 (2)	Proteasome subunit beta type-5 OS=PSMB5
PSD13_HUMAN	927	12 (11)	26S proteasome non-ATPase regulatory subunit 13 OS=PSMD13
PSDE_HUMAN	190	5 (5)	26S proteasome non-ATPase regulatory subunit 14 OS=PSMD14
PSMD2_HUMAN	1233	18 (17)	26S proteasome non-ATPase regulatory subunit 2 OS=PSMD2
PSMD6_HUMAN	567	10 (9)	26S proteasome non-ATPase regulatory subunit 6 OS=PSMD6
PSMD7_HUMAN	361	6 (6)	26S proteasome non-ATPase regulatory subunit 7 OS=PSMD7
PSMD8_HUMAN	93	4 (3)	26S proteasome non-ATPase regulatory subunit 8 OS=PSMD8
PSME3_HUMAN	104	3 (3)	Proteasome activator complex subunit 3 OS=PSME3
PTBP1_HUMAN	114	6 (2)	Polypyrimidine tract-binding protein 1 OS=PTBP1
PTCD3_HUMAN	325	6 (3)	Pentatricopeptide repeat domain-containing protein 3, mitochondrial OS=PTCD3
PTN1_HUMAN	161	3 (3)	Tyrosine-protein phosphatase non-receptor type 1 OS=PTPN1
PUR2_HUMAN	79	2 (2)	Trifunctional purine biosynthetic protein adenosine-3 OS=GART
PUR6_HUMAN	185	5 (4)	Multifunctional protein ADE2 OS=PAICS
PWP2_HUMAN	90	6 (3)	Periodic tryptophan protein 2 homolog OS=PWP2
PYGL_HUMAN	270	5 (4)	Glycogen phosphorylase, liver form OS=PYGL
PYM1_HUMAN	125	2 (2)	Partner of Y14 and mago OS=PYM1
PYR1_HUMAN	2008	32 (31)	CAD protein OS=CAD
QCR1_HUMAN	98	2 (2)	Cytochrome b-c1 complex subunit 1, mitochondrial OS=UQCRC1
QCR2_HUMAN	162	5 (4)	Cytochrome b-c1 complex subunit 2, mitochondrial OS=UQCRC2
RA1L2_HUMAN	92	2 (2)	Heterogeneous nuclear ribonucleoprotein A1-like 2 OS=HNRNPA1L2
RAB18_HUMAN	369	6 (5)	Ras-related protein Rab-18 OS=RAB18
RAB2A_HUMAN	251	6 (6)	Ras-related protein Rab-2A OS=RAB2A
RAB7A_HUMAN	601	8 (7)	Ras-related protein Rab-7a OS=RAB7A
RAC1_HUMAN	89	2 (2)	Ras-related C3 botulinum toxin substrate 1 OS=RAC1
RANG_HUMAN	70	2 (2)	Ran-specific GTPase-activating protein OS=RANBP1
RAP1A_HUMAN	238	3 (3)	Ras-related protein Rap-1A OS=RAP1A
RASN_HUMAN	80	3 (3)	GTPase NRas OS=NRAS
RBM25_HUMAN	68	5 (4)	RNA-binding protein 25 OS=RBM25
RBM39_HUMAN	106	4 (2)	RNA-binding protein 39 OS=RBM39
RCN1_HUMAN	118	4 (4)	Reticulocalbin-1 OS=RCN1
RENT1_HUMAN	124	5 (4)	Regulator of nonsense transcripts 1 OS=UPF1
RFA2_HUMAN	109	2 (2)	Replication protein A 32 kDa subunit OS=RPA2
RFC1_HUMAN	250	8 (5)	Replication factor C subunit 1 OS=RFC1
RFC2_HUMAN	226	5 (5)	Replication factor C subunit 2 OS=RFC2
RFC5_HUMAN	669	8 (7)	Replication factor C subunit 5 OS=RFC5
RINI_HUMAN	131	2 (2)	Ribonuclease inhibitor OS=RNH1
RIR2B_HUMAN	219	6 (4)	Ribonucleoside-diphosphate reductase subunit M2 B OS=RRM2B
RMI1_HUMAN	57	3 (2)	RecQ-mediated genome instability protein 1 OS=RMI1
RNZ2_HUMAN	236	4 (4)	Zinc phosphodiesterase ELAC protein 2 OS=ELAC2
RPAB3_HUMAN	155	4 (4)	DNA-directed RNA polymerases I, II, and III subunit RPABC3 OS=POLR2H
RPB1_HUMAN	174	5 (4)	DNA-directed RNA polymerase II subunit RPB1 OS=POLR2A
RPB2_HUMAN	690	14 (11)	DNA-directed RNA polymerase II subunit RPB2 OS=POLR2B
RPB3_HUMAN	56	2 (2)	DNA-directed RNA polymerase II subunit RPB3 OS=POLR2C
RPB7_HUMAN	42	2 (2)	DNA-directed RNA polymerase II subunit RPB7 OS=POLR2G
RPF1_HUMAN	118	4 (4)	Ribosome production factor 1 OS=RPF1
RPOM_HUMAN	376	9 (8)	DNA-directed RNA polymerase, mitochondrial OS=POLRMT
RPP40_HUMAN	42	2 (2)	Ribonuclease P protein subunit p40 OS=RPP40
RPTOR_HUMAN	119	5 (3)	Regulatory-associated protein of mTOR OS=RPTOR
RRP1B_HUMAN	406	13 (10)	Ribosomal RNA processing protein 1 homolog B OS=RRP1B
RRP44_HUMAN	180	4 (4)	Exosome complex exonuclease RRP44 OS=DIS3
RTCA_HUMAN	204	3 (3)	RNA 3'-terminal phosphate cyclase OS=RTCA
RUVB2_HUMAN	1643	17 (16)	RuvB-like 2 OS=RUVBL2
S11IP_HUMAN	41	3 (2)	Serine/threonine-protein kinase 11-interacting protein OS=STK11IP
S61A1_HUMAN	351	5 (4)	Protein transport protein Sec61 subunit alpha isoform 1 OS=SEC61A1
SAE1_HUMAN	92	3 (2)	SUMO-activating enzyme subunit 1 OS=SAE1
SART3_HUMAN	417	9 (8)	Squamous cell carcinoma antigen recognized by T-cells 3 OS=SART3
SBP1_HUMAN	602	7 (6)	Selenium-binding protein 1 OS=SELENBP1
SC11A_HUMAN	99	3 (2)	Signal peptidase complex catalytic subunit SEC11A OS=SEC11A
SC24A_HUMAN	312	5 (5)	Protein transport protein Sec24A OS=SEC24A
SC24B_HUMAN	398	15 (12)	Protein transport protein Sec24B OS=SEC24B
SCMC1_HUMAN	282	6 (5)	Calcium-binding mitochondrial carrier protein SCaMC-1 OS=SLC25A24
SCRIB_HUMAN	89	4 (2)	Protein scribble homolog OS=SCRIB
SDA1_HUMAN	97	4 (2)	Protein SDA1 homolog OS=SDAD1
SEPT2_HUMAN	402	6 (6)	Septin-2 OS=SEPT2
SEPT9_HUMAN	114	3 (3)	Septin-9 OS=SEPT9
SFPQ_HUMAN	116	2 (2)	Splicing factor, proline- and glutamine-rich OS=SFPQ
SFXN1_HUMAN	431	9 (7)	Sideroflexin-1 OS=SFXN1
SFXN3_HUMAN	125	3 (3)	Sideroflexin-3 OS=SFXN3
SLFN5_HUMAN	175	5 (4)	Schlafen family member 5 OS=SLFN5
SMAL1_HUMAN	566	14 (12)	SWI/SNF-related matrix-associated actin-dependent regulator of chromatin subfamily A-like protein 1 OS=SMARCAL1
SMC1A_HUMAN	63	7 (3)	Structural maintenance of chromosomes protein 1A OS=SMC1A
SMC2_HUMAN	186	8 (5)	Structural maintenance of chromosomes protein 2 OS=SMC2
SMC4_HUMAN	86	4 (2)	Structural maintenance of chromosomes protein 4 OS=SMC4
SMCA5_HUMAN	41	6 (2)	SWI/SNF-related matrix-associated actin-dependent regulator of chromatin subfamily A member 5 OS=SMARCA5
SMD3_HUMAN	111	2 (2)	Small nuclear ribonucleoprotein Sm D3 OS=SNRPD3
SMHD1_HUMAN	160	7 (3)	Structural maintenance of chromosomes flexible hinge domain-containing protein 1 OS=SMCHD1
SMN_HUMAN	60	2 (2)	Survival motor neuron protein OS=SMN1
SMRCD_HUMAN	46	6 (2)	SWI/SNF-related matrix-associated actin-dependent regulator of chromatin subfamily A containing DEAD/H box 1 OS=SMARCAD1
SMTN_HUMAN	733	15 (11)	Smoothelin OS=SMTN SV=7
SNR40_HUMAN	38	2 (2)	U5 small nuclear ribonucleoprotein 40 kDa protein OS=SNRNP40
SP16H_HUMAN	215	7 (5)	FACT complex subunit SPT16 OS=SUPT16H
SPA5L_HUMAN	185	4 (4)	Spermatogenesis-associated protein 5-like protein 1 OS=SPATA5L1
SPEE_HUMAN	65	3 (3)	Spermidine synthase OS=SRM
SPF30_HUMAN	69	2 (2)	Survival of motor neuron-related-splicing factor 30 OS=SMNDC1
SPF45_HUMAN	61	6 (3)	Splicing factor 45 OS=RBM17
SQRD_HUMAN	193	5 (5)	Sulfide:quinone oxidoreductase, mitochondrial OS=SQRDL
SR140_HUMAN	127	4 (2)	U2 snRNP-associated SURP motif-containing protein OS=U2SURP
SRPRB_HUMAN	101	4 (4)	Signal recognition particle receptor subunit beta OS=SRPRB
SRRM1_HUMAN	66	3 (2)	Serine/arginine repetitive matrix protein 1 OS=SRRM1
SRRT_HUMAN	123	4 (2)	Serrate RNA effector molecule homolog OS=SRRT
SRS10_HUMAN	137	2 (2)	Serine/arginine-rich splicing factor 10 OS=SRSF10
SRSF3_HUMAN	95	2 (2)	Serine/arginine-rich splicing factor 3 OS=SRSF3
SRSF6_HUMAN	155	5 (5)	Serine/arginine-rich splicing factor 6 OS=SRSF6
SSBP_HUMAN	245	4 (4)	Single-stranded DNA-binding protein, mitochondrial OS=SSBP1
SSFA2_HUMAN	155	4 (3)	Sperm-specific antigen 2 OS=SSFA2
SSRD_HUMAN	294	4 (4)	Translocon-associated protein subunit delta OS=SSR4
SSRP1_HUMAN	120	3 (3)	FACT complex subunit SSRP1 OS=SSRP1
STAT1_HUMAN	145	7 (4)	Signal transducer and activator of transcription 1-alpha/beta OS=STAT1
STML2_HUMAN	985	10 (9)	Stomatin-like protein 2, mitochondrial OS=STOML2
STMN1_HUMAN	116	2 (2)	Stathmin OS=STMN1
STT3A_HUMAN	55	4 (3)	Dolichyl-diphosphooligosaccharide--protein glycosyltransferase subunit STT3A OS=STT3A
STT3B_HUMAN	122	5 (4)	Dolichyl-diphosphooligosaccharide--protein glycosyltransferase subunit STT3B OS=STT3B
SUGP2_HUMAN	74	3 (2)	SURP and G-patch domain-containing protein 2 OS=SUGP2
SYAC_HUMAN	97	4 (2)	Alanine--tRNA ligase, cytoplasmic OS=AARS
SYHM_HUMAN	203	5 (5)	Probable histidine--tRNA ligase, mitochondrial OS=HARS2
SYLC_HUMAN	89	3 (3)	Leucine--tRNA ligase, cytoplasmic OS=LARS
SYLC_HUMAN	50	5 (2)	Leucine--tRNA ligase, cytoplasmic OS=LARS
SYMPK_HUMAN	40	4 (2)	Symplekin OS=SYMPK
SYPM_HUMAN	54	2 (2)	Probable proline--tRNA ligase, mitochondrial OS=PARS2
TADBP_HUMAN	390	3 (3)	TAR DNA-binding protein 43 OS=TARDBP
TADBP_HUMAN	361	4 (4)	TAR DNA-binding protein 43 OS=TARDBP
TAGL2_HUMAN	90	3 (2)	Transgelin-2 OS=TAGLN2
TBA1B_HUMAN	908	9 (8)	Tubulin alpha-1B chain OS=TUBA1B
TBG1_HUMAN	103	3 (3)	Tubulin gamma-1 chain OS=TUBG1
TBL3_HUMAN	159	5 (4)	Transducin beta-like protein 3 OS=TBL3
TCF25_HUMAN	346	5 (5)	Transcription factor 25 OS=TCF25
TCPB_HUMAN	68	2 (2)	T-complex protein 1 subunit beta OS=CCT2
TCPD_HUMAN	93	4 (2)	T-complex protein 1 subunit delta OS=CCT4
TCRG1_HUMAN	106	5 (3)	Transcription elongation regulator 1 OS=TCERG1
TELO2_HUMAN	72	3 (2)	Telomere length regulation protein TEL2 homolog OS=TELO2
TEX10_HUMAN	697	8 (7)	Testis-expressed sequence 10 protein OS=TEX10
TF3C1_HUMAN	97	8 (2)	General transcription factor 3C polypeptide 1 OS=GTF3C1
TF3C4_HUMAN	102	4 (2)	General transcription factor 3C polypeptide 4 OS=GTF3C4
TFR1_HUMAN	534	9 (7)	Transferrin receptor protein 1 OS=TFRC
THIL_HUMAN	367	6 (6)	Acetyl-CoA acetyltransferase, mitochondrial OS=ACAT1
THOC2_HUMAN	151	3 (2)	THO complex subunit 2 OS=THOC2
TIM23_HUMAN	211	3 (3)	Mitochondrial import inner membrane translocase subunit Tim23 OS=TIMM23
TIM44_HUMAN	674	10 (8)	Mitochondrial import inner membrane translocase subunit TIM44 OS=TIMM44
TIM50_HUMAN	412	6 (6)	Mitochondrial import inner membrane translocase subunit TIM50 OS=TIMM50
TLN1_HUMAN	85	6 (3)	Talin-1 OS=TLN1
TMCO1_HUMAN	244	3 (3)	Transmembrane and coiled-coil domain-containing protein 1 OS=TMCO1
TMEDA_HUMAN	449	4 (4)	Transmembrane emp24 domain-containing protein 10 OS=TMED10
TMM11_HUMAN	100	2 (2)	Transmembrane protein 11, mitochondrial OS=TMEM11
TMM43_HUMAN	215	3 (3)	Transmembrane protein 43 OS=TMEM43
TMM70_HUMAN	51	2 (2)	Transmembrane protein 70, mitochondrial OS=TMEM70
TMOD3_HUMAN	1597	14 (12)	Tropomodulin-3 OS=TMOD3
TMX2_HUMAN	87	4 (2)	Thioredoxin-related transmembrane protein 2 OS=TMX2
TNIK_HUMAN	49	3 (2)	TRAF2 and NCK-interacting protein kinase OS=TNIK
TNPO1_HUMAN	913	9 (9)	Transportin-1 OS=TNPO1
TNPO3_HUMAN	203	3 (3)	Transportin-3 OS=TNPO3
TOM22_HUMAN	825	5 (5)	Mitochondrial import receptor subunit TOM22 homolog OS=TOMM22
TOM40_HUMAN	2209	11 (10)	Mitochondrial import receptor subunit TOM40 homolog OS=TOMM40
TOP1_HUMAN	115	3 (2)	DNA topoisomerase 1 OS=TOP1
TOP2A_HUMAN	98	6 (2)	DNA topoisomerase 2-alpha OS=TOP2A
TOP3A_HUMAN	218	6 (4)	DNA topoisomerase 3-alpha OS=TOP3A
TPM2_HUMAN	1272	18 (15)	Tropomyosin beta chain OS=TPM2
TPP1_HUMAN	154	4 (4)	Tripeptidyl-peptidase 1 OS=TPP1
TRA2A_HUMAN	108	2 (2)	Transformer-2 protein homolog alpha OS=TRA2A
TRA2B_HUMAN	510	5 (4)	Transformer-2 protein homolog beta OS=TRA2B
TRIPC_HUMAN	177	7 (4)	E3 ubiquitin-protein ligase TRIP12 OS=TRIP12
TTC27_HUMAN	77	5 (2)	Tetratricopeptide repeat protein 27 OS=TTC27
TTL12_HUMAN	114	2 (2)	Tubulin--tyrosine ligase-like protein 12 OS=TTLL12
TWF1_HUMAN	300	7 (7)	Twinfilin-1 OS=TWF1
TXND5_HUMAN	67	2 (2)	Thioredoxin domain-containing protein 5 OS=TXNDC5
UBA1_HUMAN	203	5 (4)	Ubiquitin-like modifier-activating enzyme 1 OS=UBA1
UBC12_HUMAN	33	3 (2)	NEDD8-conjugating enzyme Ubc12 OS=UBE2M
UBE2O_HUMAN	90	6 (3)	(E3-independent) E2 ubiquitin-conjugating enzyme OS=UBE2O
UBE3C_HUMAN	71	7 (3)	Ubiquitin-protein ligase E3C OS=UBE3C
UBP11_HUMAN	226	4 (4)	Ubiquitin carboxyl-terminal hydrolase 11 OS=USP11
UBP2L_HUMAN	140	3 (2)	Ubiquitin-associated protein 2-like OS=UBAP2L
UBP5_HUMAN	131	2 (2)	Ubiquitin carboxyl-terminal hydrolase 5 OS=USP5
UBP7_HUMAN	80	2 (2)	Ubiquitin carboxyl-terminal hydrolase 7 OS=USP7
UFL1_HUMAN	112	7 (5)	E3 UFM1-protein ligase 1 OS=UFL1
UHRF1_HUMAN	85	2 (2)	E3 ubiquitin-protein ligase UHRF1 OS=UHRF1
URB2_HUMAN	54	5 (2)	Unhealthy ribosome biogenesis protein 2 homolog OS=URB2
USO1_HUMAN	131	4 (4)	General vesicular transport factor p115 OS=USO1
VAT1_HUMAN	441	7 (7)	Synaptic vesicle membrane protein VAT-1 homolog OS=VAT1
VCIP1_HUMAN	35	3 (2)	Deubiquitinating protein VCIP135 OS=VCPIP1
VPRBP_HUMAN	447	10 (10)	Protein VPRBP OS=VPRBP
VPS35_HUMAN	150	2 (2)	Vacuolar protein sorting-associated protein 35 OS=VPS35
VPS51_HUMAN	114	4 (3)	Vacuolar protein sorting-associated protein 51 homolog OS=VPS51
VSIG8_HUMAN	71	2 (2)	V-set and immunoglobulin domain-containing protein 8 OS=VSIG8
WBP11_HUMAN	115	3 (2)	WW domain-binding protein 11 OS=WBP11
WDR11_HUMAN	85	4 (2)	WD repeat-containing protein 11 OS=WDR11
WDR33_HUMAN	38	2 (2)	pre-mRNA 3' end processing protein WDR33 OS=WDR33
WDR5_HUMAN	67	2 (2)	WD repeat-containing protein 5 OS=WDR5
WDR74_HUMAN	129	5 (4)	WD repeat-containing protein 74 OS=WDR74
WDR82_HUMAN	121	2 (2)	WD repeat-containing protein 82 OS=WDR82
XPO1_HUMAN	933	17 (16)	Exportin-1 OS=XPO1
XPO2_HUMAN	497	11 (11)	Exportin-2 OS=CSE1L
XPO5_HUMAN	142	7 (2)	Exportin-5 OS=XPO5
XPO7_HUMAN	94	3 (2)	Exportin-7 OS=XPO7
XPOT_HUMAN	643	12 (10)	Exportin-T OS=XPOT
YTDC2_HUMAN	46	7 (3)	Probable ATP-dependent RNA helicase YTHDC2 OS=YTHDC2
ZC3H4_HUMAN	60	3 (2)	Zinc finger CCCH domain-containing protein 4 OS=ZC3H4
ZW10_HUMAN	155	2 (2)	Centromere/kinetochore protein zw10 homolog OS=ZW10
